# Supplementary material for: The effects of surface structure mutations in Arabidopsis thaliana on the polarization of reflections from virus-infected leaves
Source: PLoS One. 2017 Mar 27;12(3):e0174014. doi: 10.1371/journal.pone.0174014 (PMC5367784; doi:10.1371/journal.pone.0174014)
Supplement: S1 File — (XLSX) [file pone.0174014.s001.xlsx]

## Sheet: Adaxial blue channel
% Polarization	% Polarization	WT	cer5		WT	cer6		WT	cer8		WT	gl1
		83.5966	78.3749		91.4427	89.2714		83.5966	86.2356		83.5966	100			Average	SE	Upper bound	Lower bound	Upper CI	Lower CI
		89.9351	71.487		80.5783	87.1031		89.9351	82.8435		89.9351	97.0939		WT	83.42	0.88	0.858252	0.819231	2.40517	1.49686
		69.6429	71.7922		97.3724	72.4132		69.6429	93.7629		69.6429	77.8965		cer5	77.08	1.02	0.799797	0.750831	2.89967	1.99687
		89.8734	77.4136		65.9831	80.6653		89.8734	90.5135		89.8734	94.8005
		89.9985	94.9432		72.3804	79.7292		89.9985	84.1817		89.9985	96.5293		WT	82.73	0.98	0.854795	0.808672	2.74948	1.86282
		87.0504	74.9668		82.9297	89.8268		87.0504	86.6384		87.0504	78.7449		cer6	83.42	0.83	0.856561	0.817831	2.23611	1.63693
		89.3347	61.8273		77.3342	78.526		89.3347	91.1589		89.3347	90.1358
		85.7115	84.9584		86.8574	74.2313		85.7115	80.573		85.7115	61.0185		WT	83.42	1.01	0.858252	0.819231	2.40517	1.49686
		87.9019	84.1009		78.6839	70.7889		87.9019	92.5544		87.9019	100		cer8	84.76	1.29	0.876586	0.830908	2.89858	1.66921
		85.5886	71.4305		86.5949	83.666		85.5886	83.1876		85.5886	100
		91.4427	75.3033		85.0538	75.5169		91.4427	76.5927		91.4427	98.3658		WT	83.42	0.88	0.858252	0.819231	2.40517	1.49686
		80.5783	73.6233		85.7702	88.0964		80.5783	93.8811		80.5783	100		gl1	87.94	1.29	0.932695	0.868066	5.32955	1.13335
		97.3724	74.6677		82.5818	90.2327		97.3724	82.3407		97.3724	94.0116
		65.9831	73.7217		86.9802	92.3919		65.9831	90.1816		65.9831	79.0036
		72.3804	82.4826		85.0332	86.8688		72.3804	88.2017		72.3804	91.3237
		82.9297	74.9798		83.0686	88.5893		82.9297	89.6719		82.9297	92.8771
		77.3342	77.7508		85.7626	83.6805		77.3342	90.9499		77.3342	81.1818
		86.8574	78.9517		82.5055	85.9724		86.8574	91.31		86.8574	94.3641
		78.6839	72.446		86.2387	89.1119		78.6839	90.2739		78.6839	86.9535
		86.5949	70.2129		82.3194	86.5972		86.5949	76.3561		86.5949	96.8582
		85.0538	79.0272		80.1961	85.1675		85.0538	84.6052		85.0538	98.6549
		85.7702	68.2986		79.8825	83.1174		85.7702	79.7208		85.7702	92.05
		82.5818	87.0787		88.2734	80.5768		82.5818	87.6356		82.5818	77.9698
		86.9802	88.7778		89.4179	77.7523		86.9802	89.4881		86.9802	84.3793
		85.0332	68.6122		77.7348	81.0437		85.0332	91.564		85.0332	97.5479
		83.0686	77.1733		78.146	86.8681		83.0686	85.4902		83.0686	98.6145
		85.7626	89.3088		88.3024	84.1932		85.7626	89.8581		85.7626	82.6619
		82.5055	67.4662		83.7201	89.0669		82.5055	93.3059		82.5055	89.0448
		86.2387	86.8101		84.0963	86.2356		86.2387	89.7765		86.2387	69.16
		82.3194	63.7034		62.0241	85.9174		82.3194	87.8767		82.3194	81.5274
		80.1961	74.3015		82.4247	73.904		80.1961	88.7663		80.1961	96.1837
		79.8825	66.2005		76.054	83.5966		79.8825	72.7718		79.8825	93.756
		88.2734	82.4826		82.24	82.0203		88.2734	76.4851		88.2734	71.1147
		89.4179	81.1566		89.3339			89.4179	83.7049		89.4179	85.3574
		77.7348	88.159		88.1361			77.7348	56.1883		77.7348	84.0642
		78.146	84.8394					78.146	88.0095		78.146	85.3101
		88.3024	77.0619					88.3024	88.8045		88.3024	77.5189
		83.7201	75.5413					83.7201	57.1649		83.7201	72.2148
		84.0963	76.421					84.0963	89.6529		84.0963	83.5203
		62.0241	71.1803					62.0241	75.919		62.0241	84.9615
		82.4247	85.7595					82.4247	81.1948		82.4247	88.7678
		76.054	72.5216					76.054	81.6442		76.054
		82.24						82.24	83.9063		82.24
		89.3339						89.3339			89.3339
		88.1361						88.1361			88.1361

## Sheet: Adaxial green channel
% Polarization	WT	cer5		WT	cer6		WT	cer8		WT	gl1
	61.1536	59.4842		65.3941	54.5914		61.1536	64.4808		61.1536	85.4498			Mean	SE	Upper bound	Lower bound	Upper CI	Lower CI
	66.6041	50.5814		50.383	51.3085		66.6041	55.2422		66.6041	83.9475		WT	58.08	1.11	0.608257	0.554932	2.74565	2.58684
	46.4538	50.602		66.5476	37.7417		46.4538	64.2763		46.4538	61.5457		cer5	50.65	1.39	0.538035	0.475757	3.15352	3.07429
	66.5499	50.3922		36.9764	44.3046		66.5499	68.4237		66.5499	71.3275
	70.3037	72.4369		41.6693	39.9268		70.3037	59.7406		70.3037	75.2331		WT	56.32	1.17	0.590958	0.536473	2.77578	2.67273
	65.6443	51.3634		48.3139	50.9316		65.6443	55.4391		65.6443	58.9639		cer6	57.92	1.71	0.616803	0.543975	3.76034	3.52252
	70.4814	42.3438		44.9454	41.1658		70.4814	65.4658		70.4814	73.576
	66.173	61.8784		58.0102	39.5377		66.173	52.3751		66.173	41.5351		WT	58.07	1.28	0.608257	0.554932	2.75565	2.57684
	65.7282	57.9866		46.7491	34.7677		65.7282	71.5396		65.7282	87.7676		cer8	59.66	1.28	0.621415	0.573137	2.48153	2.34628
	63.3684	38.6473		53.0549	45.7435		63.3684	51.0697		63.3684	82.8656
	65.3941	42.2187		47.2572	38.1041		65.3941	49.0227		65.3941	81.9364		WT	58.08	1.11	0.608257	0.554932	2.74565	2.58684
	50.383	38.7793		63.9109	68.2666		50.383	68.6603		50.383	85.3498		gl1	65.62	1.77	0.703553	0.620077	4.73529	3.61226
	66.5476	41.3519		62.575	70.7988		66.5476	51.8181		66.5476	76.5522
	36.9764	40.2441		57.2709	66.4973		36.9764	60.1389		36.9764	51.2696
	41.6693	46.4729		57.1077	67.5097		41.6693	61.6541		41.6693	62.7771
	48.3139	39.4499		59.337	67.5784		48.3139	62.1798		48.3139	77.2442
	44.9454	40.7233		62.9488	62.0012		44.9454	66.2608		44.9454	54.9287
	58.0102	43.3715		63.7118	66.7628		58.0102	62.8328		58.0102	73.2525
	46.7491	40.5852		57.5326	69.5323		46.7491	61.297		46.7491	62.826
	53.0549	46.6285		54.1764	65.6016		53.0549	46.9001		53.0549	78.9769
	47.2572	45.0958		51.7418	65.2026		47.2572	64.4251		47.2572	83.8277
	63.9109	36.8772		51.7967	63.1632		63.9109	58.4733		63.9109	66.6545
	62.575	58.6213		60.3426	60.8896		62.575	65.9953		62.575	50.312
	57.2709	56.1456		68.9548	56.7544		57.2709	62.1912		57.2709	49.7574
	57.1077	40.3357		52.4834	60.5715		57.1077	60.9438		57.1077	73.1121
	59.337	42.5467		52.5246	70.2647		59.337	57.6524		59.337	70.5425
	62.9488	55.23		60.2502	68.275		62.9488	63.7713		62.9488	52.7535
	63.7118	34.0276		60.7172	69.8154		63.7118	69.2622		63.7118	62.929
	57.5326	58.9532		62.1149	69.6597		57.5326	65.359		57.5326	36.5385
	54.1764	35.433		42.4155	61.8639		54.1764	60.5112		54.1764	52.7977
	51.7418	54.1169		62.7825	57.7432		51.7418	70.2838		51.7418	65.2049
	51.7967	47.0542		54.818	62.0874		51.7967	49.9336		51.7967	65.9281
	60.3426	62.5429		58.1415	62.3682		60.3426	53.8369		60.3426	47.4769
	68.9548	58.23		66.2036			68.9548	61.4572		68.9548	64.8569
	52.4834	72.0981		67.8935			52.4834	39.7314		52.4834	63.9597
	52.5246	67.8683					52.5246	65.9129		52.5246	61.5167
	60.2502	60.1968					60.2502	65.7633		60.2502	53.7163
	60.7172	58.8197					60.7172	30.9277		60.7172	46.5904
	62.1149	57.9507					62.1149	65.5276		62.1149	63.022
	42.4155	53.2074					42.4155	53.9391		42.4155	62.9534
	62.7825	66.5522					62.7825	59.3874		62.7825	68.4512
	54.818	49.91					54.818	56.1303		54.818
	58.1415						58.1415	64.9546		58.1415
	66.2036						66.2036			66.2036
	67.8935						67.8935			67.8935

## Sheet: Abaxial blue channel
% Polarization	WT	cer5		WT	cer6		WT	cer8		WT	gl1
	61.7021	56.9039		69.7055	74.6502		61.7021	62.2568		61.7021	79.8428			Mean	SE	Upper bound	Lower bound	Upper CI	Lower CI
	68.397	53.3104		56.1265	58.2818		68.397	57.1901		68.397	77.8935		WT	59.9963	0.985885	0.624429	0.577369	2.44656	2.25944
	43.4211	54.6471		67.3541	35.0507		43.4211	56.6606		43.4211	62.5177		cer5	53.0954	1.19941	0.558937	0.503679	2.79834	2.72751
	64.0932	50.663		52.6543	44.0192		64.0932	60.9819		64.0932	71.3375
	52.6284	67.9965		44.715	45.8747		52.6284	65.5238		52.6284	79.5872		WT	59.467	1.07	0.619121	0.571936	2.44515	2.2734
	71.0407	47.3777		58.7778	39.0402		71.0407	62.8077		71.0407	60.2655		cer6	56.5772	1.7	0.609637	0.525423	4.38646	4.03485
	67.2114	62.4971		56.0098	44.4404		67.2114	70.2045		67.2114	96.1547
	65.3407	64.9073		58.6984	47.2824		65.3407	55.9976		65.3407	79.9001		WT	59.99	1.11	0.624429	0.577369	2.4529	2.2531
	67.4907	65.9625		58.983	40.2274		67.4907	67.9088		67.4907	82.652		cer8	60.16	1.45	0.634483	0.573567	3.28833	2.80325
	57.1664	59.3538		59.5834	52.1256		57.1664	43.0999		57.1664	75.5886
	69.7055	57.229		48.7831	50.9461		69.7055	52.3362		69.7055	80.7584		WT	59.99	0.98	0.624429	0.577369	2.4529	2.2531
	56.1265	59.3538		60.0565	71.6579		56.1265	51.4168		56.1265	73.2265		gl1	61.49	2.02	0.670405	0.573899	5.55054	4.10012
	67.3541	27.7256		52.7451	62.8748		67.3541	48.3253		67.3541	56.5278
	52.6543	49.4171		61.0353	66.6712		52.6543	73.9162		52.6543	47.7211
	44.715	40.3731		62.1485	64.3809		44.715	74.5548		44.715	57.7546
	58.7778	43.022		57.219	76.4935		58.7778	68.5588		58.7778	86.3668
	56.0098	59.5743		70.0404	51.7166		56.0098	63.8514		56.0098	37.6532
	58.6984	39.2317		68.9296	58.2567		58.6984	60.2205		58.6984	66.5965
	58.983	48.896		64.3984	78.1865		58.983	62.2454		58.983	51.6152
	59.5834	58.1941		56.7208	59.0738		59.5834	48.9601		59.5834	73.7392
	48.7831	39.0837		43.8598	69.1112		48.7831	46.0151		48.7831	73.5248
	60.0565	55.1637		70.5379	65.0866		60.0565	55.1263		60.0565	56.9947
	52.7451	60.5768		60.8721	71.5343		52.7451	71.6762		52.7451	69.4194
	61.0353	58.6915		62.3423	52.0897		61.0353	68.4192		61.0353	51.3352
	62.1485	49.1073		51.4244	62.1668		62.1485	66.1028		62.1485	45.6229
	57.219	53.6545		56.1913	54.1161		57.219	58.4085		57.219	47.7546
	70.0404	58.8602		66.1013	61.9036		70.0404	70.7256		70.0404	54.2901
	68.9296	55.034		55.8846	56.1341		68.9296	61.9867		68.9296	58.3856
	64.3984	55.832		62.0272	55.1858		64.3984	51.6419		64.3984	61.323
	56.7208	58.7808		53.3783	39.0387		56.7208	65.3063		56.7208	63.9246
	43.8598	45.5856		68.2956	46.9306		43.8598	54.5129		43.8598	46.0616
	70.5379	50.7607		50.901	64.5663		70.5379	49.0616		70.5379	46.5637
	60.8721	52.4041		60.1801	47.9332		60.8721	60.0351		60.8721	79.4095
	62.3423	61.223		72.3789			62.3423	90.6065		62.3423	49.3919
	51.4244	45.2544		62.2843			51.4244	61.194		51.4244	32.636
	56.1913	46.2852					56.1913	58.4848		56.1913	49.5743
	66.1013	75.7534					66.1013	40.6744		66.1013	49.5216
	55.8846	53.9017					55.8846	58.4833		55.8846	46.0166
	62.0272	48.9319					62.0272	55.211		62.0272	50.8797
	53.3783	51.384					53.3783	57.9744		53.3783	52.3163
	68.2956	52.4269					68.2956	57.1206		68.2956	50.8186
	50.901	48.1712					50.901	60.8995		50.901	49.2554
	60.1801	39.5987					60.1801			60.1801
	72.3789						72.3789			72.3789
	62.2843						62.2843			62.2843

## Sheet: Abaxial green channel
% Polarization	WT	cer5		WT	cer6		WT	cer8		WT	gl1
	44.3702	39.0829		52.491	52.932		44.3702	44.4587		44.3702	61.9471			Mean	SE	Upper bound	Lower bound	Upper CI	Lower CI
	49.646	35.4093		35.4398	36.978		49.646	39.8177		49.646	60.5295		WT	40.96	0.91	0.429431	0.38809	1.98308	2.15102
	28.7854	36.1639		44.8943	20.2869		28.7854	39.305		28.7854	45.6519		cer5	34.01	1.04	0.361302	0.314742	2.12015	2.53583
	48.3757	33.9406		33.3333	27.1473		48.3757	42.9908		48.3757	52.8008
	36.6529	47.1191		25.2918	28.1315		36.6529	46.3325		36.6529	60.1083		WT	39.84	0.93	0.421127	0.374075	2.27273	2.43245
	52.842	31.7342		39.9771	22.9221		52.842	43.7179		52.842	41.7105		cer6	38.18	1.49	0.413939	0.345178	3.21387	3.66216
	48.8342	43.8972		37.0321	26.9657		48.8342	50.8682		48.8342	75.491
	47.6768	47.1275		38.1483	29.1547		47.6768	38.8304		47.6768	60.0587		WT	40.96	1.02	0.429431	0.38809	1.98308	2.15102
	49.791	46.9551		39.5888	23.4409		49.791	48.864		49.791	64.419		cer8	41.5	1.31	0.441817	0.386589	2.68172	2.84111
	42.0409	39.3538		37.7058	32.3133		42.0409	26.2066		42.0409	55.6825
	52.491	37.2763		31.1238	29.1775		52.491	34.1535		52.491	58.5504		WT	40.96	0.91	0.429431	0.38809	1.98308	2.15102
	35.4398	39.3538		37.731	49.2447		35.4398	34.5525		35.4398	54.6181		gl1	43.24	1.82	0.473957	0.387659	4.15572	4.47413
	44.8943	14.6105		34.7921	43.2486		44.8943	29.2584		44.8943	31.8288
	33.3333	31.3054		38.6725	43.125		33.3333	54.6868		33.3333	29.0204
	25.2918	22.6017		40.6264	46.0807		25.2918	55.2056		25.2918	37.5647
	39.9771	25.2682		39.4995	54.6326		39.9771	47.6967		39.9771	67.3312
	37.0321	36.7117		47.3693	32.314		37.0321	44.0528		37.0321	22.5818
	38.1483	21.7762		49.9794	37.1748		38.1483	41.2062		38.1483	44.5541
	39.5888	29.3469		42.7985	56.5805		39.5888	42.3476		39.5888	30.5394
	37.7058	39.0974		36.9055	38.7472		37.7058	32.0577		37.7058	52.9442
	31.1238	21.4405		27.7607	50.5646		31.1238	28.2033		31.1238	52.8183
	37.731	33.0228		47.705	44.2725		37.731	34.7372		37.731	36.6102
	34.7921	37.2847		39.3019	52.7169		34.7921	49.8291		34.7921	48.7663
	38.6725	38.1895		42.9419	37.5418		38.6725	48.22		38.6725	33.2189
	40.6264	28.957		34.5785	45.4101		40.6264	43.3845		40.6264	27.9156
	39.4995	32.5063		38.0247	38.0087		39.4995	38.3993		39.4995	29.099
	47.3693	39.0242		47.3518	44.3168		47.3693	51.2947		47.3693	35.6107
	49.9794	32.7817		37.4533	39.3477		49.9794	42.2347		49.9794	39.7055
	42.7985	31.1948		41.7823	39.3004		42.7985	32.5185		42.7985	40.737
	36.9055	38.8205		35.1667	25.597		36.9055	43.6797		36.9055	43.9902
	27.7607	22.6787		49.2348	32.6825		27.7607	36.0098		27.7607	28.1109
	47.705	32.9114		33.5637	46.656		47.705	31.561		47.705	27.8714
	39.3019	32.6108		40.6699	32.9442		39.3019	42.9847		39.3019	57.5822
	42.9419	41.0109		52.0775			42.9419	70.6661		42.9419	35.2911
	34.5785	29.9374		43.1754			34.5785	42.7115		34.5785	21.8418
	38.0247	29.2493					38.0247	41.4847		38.0247	34.7158
	47.3518	54.107					47.3518	26.3561		47.3518	35.436
	37.4533	35.3788					37.4533	40.1678		37.4533	32.1736
	41.7823	31.2337					41.7823	36.7239		41.7823	37.0382
	35.1667	33.8598					35.1667	41.0002		35.1667	37.9599
	49.2348	34.7349					49.2348	41.2062		49.2348	37.5723
	33.5637	29.7459					33.5637	43.2456		33.5637	33.8811
	40.6699	23.6362					40.6699			40.6699
	52.0775						52.0775			52.0775
	43.1754						43.1754			43.1754
