# Supplementary material for: The effects of surface structure mutations in Arabidopsis thaliana on the polarization of reflections from virus-infected leaves
Source: PLoS One. 2017 Mar 27;12(3):e0174014. doi: 10.1371/journal.pone.0174014 (PMC5367784; doi:10.1371/journal.pone.0174014)
Supplement: S2 File — (XLSX) [file pone.0174014.s002.xlsx]

## Sheet: Adaxial blue channel
% Polarization	Ler WT healthy	Ler WT TVCV		cer5 healthy	cer5 TVCV		gl1 healthy	gl1 TVCV
	83.5966	85.1896		78.3749	86.8101		100	81.5854			Mean	SE	Upper bound	Lower bound	Upper CI	Lower CI
	89.9351	82.9625		71.487	79.0234		97.0939	90.0877		Ler WT/healthy	83.9926	1.66607	0.879798	0.811072	3.98717	2.88541
	69.6429	82.3774		71.7922	84.1398		77.8965	89.9001		Ler WT/TVCV	82.6557	1.29329	0.856543	0.802621	2.99858	2.39363
	89.8734	74.7822		77.4136	84.4694		94.8005	87.5761
	89.9985	84.4312		94.9432	79.5605		96.5293	89.2302		cer5/healthy	76.5906	1.5739	0.805919	0.733013	4.00126	3.28932
	87.0504	84.4533		74.9668	87.0542		78.7449	81.7823		cer5/TVCV	82.4059	1.32823	0.852914	0.79977	2.88551	2.4289
	89.3347	84.9653		61.8273	90.8652		90.1358	84.6014
	85.7115	85.5406		84.9584	88.3871		61.0185	94.1306		gl1/healthy	90.9435	2.21224	0.973564	0.886425	6.41287	2.301
	87.9019	81.854		84.1009	76.0006		100	96.1379		gl1/TVCV	88.8859	1.19819	0.921231	0.86642	3.23724	2.24386
	85.5886	85.9762		71.4305	78.7213		100	94.9271
	91.4427	71.7983		75.3033	83.2609		98.3658	88.8914
	80.5783	69.0837		73.6233	79.926		100	98.6664
	97.3724	89.2874		74.6677	82.4659		94.0116	91.7044
	65.9831	91.8059		73.7217	64.4953		79.0036	91.5084
	72.3804	84.0681		82.4826	86.1616		91.3237	90.309
	82.9297	80.8721		74.9798	81.0651		92.8771	77.2419
	77.3342	86.1189		77.7508	81.8212		81.1818	94.4152
	86.8574	77.3762		78.9517	83.8148		94.3641	91.2375
	78.6839	93.2006		72.446	87.6699		86.9535	81.6014
	86.5949	79.8749					96.8582	85.8824
	85.0538	79.7513					98.6549	85.1865

## Sheet: Adaxial green channel
% Polarization	Ler WT healthy	Ler WT TVCV		cer5 healthy	cer5 TVCV		gl1 healthy	gl1 TVCV
	61.1536	57.7905		59.4842	67.689		85.4498	53.9307			Mean	SE	Upper bound	Lower bound	Upper CI	Lower CI
	66.6041	60.7126		50.5814	60.444		83.9475	64.432		Ler WT/healthy	57.2267	2.30109	0.621496	0.525001	4.92288	4.72669
	46.4538	54.0154		50.602	63.1472		61.5457	73.9139		Ler WT/TVCV	56.3636	1.324	0.591905	0.536137	2.82689	2.74992
	66.5499	50.0877		50.3922	67.5479		71.3275	68.7686
	70.3037	56.5415		72.4369	60.9194		75.2331	70.2876		cer5/healthy	47.8375	2.05635	0.524812	0.432618	4.64368	4.57574
	65.6443	53.83		51.3634	65.1987		58.9639	62.1241		cer5/TVCV	59.3464	1.75267	0.633115	0.555299	3.96516	3.81646
	70.4814	57.4731		42.3438	72.8504		73.576	62.5818
	66.173	54.9615		61.8784	69.5987		41.5351	70.4471		gl1/healthy	71.9597	2.81016	0.783174	0.667686	6.35774	5.19101
	65.7282	57.9141		57.9866	57.6738		87.7676	73.4211		gl1/TVCV	69.1427	1.3981	0.721625	0.663757	3.01979	2.76701
	63.3684	64.078		38.6473	47.7478		82.8656	76.5461
	65.3941	43.3913		42.2187	55.4795		81.9364	71.4717
	50.383	45.8457		38.7793	51.3634		85.3498	78.8556
	66.5476	58.5763		41.3519	55.0317		76.5522	76.2585
	36.9764	63.1128		40.2441	39.572		51.2696	71.606
	41.6693	55.2415		46.4729	64.1611		62.7771	73.7201
	48.3139	57.3579		39.4499	54.5968		77.2442	62.1164
	44.9454	61.5114		40.7233	56.9291		54.9287	75.6901
	58.0102	54.1207		43.3715	60.6394		73.2525	71.6457
	46.7491	70.9148		40.5852	56.9909		62.826	59.7208
	53.0549	51.9844					78.9769	68.6465
	47.2572	54.1749					83.8277	65.8129

## Sheet: Abaxial blue channel
% Polarization	Ler WT healthy	Ler WT TVCV		cer5 healthy	cer5 TVCV		gl1 healthy	gl1 TVCV
	61.7021	64.0803		56.9039	56.0342		79.8428	51.6518			Mean	SE	Upper bound	Lower bound	Upper CI	Lower CI
	68.397	52.401		53.3104	68.3299		77.8935	64.7379		Ler WT/healthy	59.5182	1.74442	0.632484	0.559524	3.73023	3.56582
	43.4211	50.5959		54.6471	53.0419		62.5177	68.8853		Ler WT/TVCV	59.981	1.53842	0.632324	0.568368	3.25137	3.14419
	64.0932	62.9084		50.663	71.6159		71.3375	57.5937
	52.6284	65.4398		67.9965	60.8797		79.5872	65.2857		cer5/healthy	53.0759	2.38096	0.581557	0.479924	5.07979	5.08349
	71.0407	57.2374		47.3777	61.5038		60.2655	53.4798		cer5/TVCV	61.7195	1.77803	0.655829	0.58068	3.86341	3.65145
	67.2114	63.1151		62.4971	60.7431		96.1547	52.6986
	65.3407	60.7446		64.9073	73.5775		79.9001	63.4264		gl1/healthy	70.0583	3.09419	0.775348	0.641586	7.47655	5.89965
	67.4907	62.2385		65.9625	54.3885		82.652	71.9463		gl1/TVCV	69.4609	2.30644	0.746404	0.650182	5.17953	4.44264
	57.1664	63.3486		59.3538	45.9968		75.5886	72.7474
	69.7055	61.1795		57.229	52.9717		80.7584	79.4186
	56.1265	62.327		59.3538	68.2017		73.2265	84.6319
	67.3541	54.7082		27.7256	62.726		56.5278	75.8694
	52.6543	62.9252		49.4171	72.8641		47.7211	80.6134
	44.715	40.7836		40.3731	60.5745		57.7546	75.7038
	58.7778	68.3375		43.022	69.7543		86.3668	72.0981
	56.0098	68.9357		59.5743	64.828		37.6532	74.4823
	58.6984	49.8444		39.2317	61.2337		66.5965	82.9679
	58.983	68.0049		48.896	53.4043		51.6152	74.4388
	59.5834	56.3676					73.7392	54.4167
	48.7831	64.078					73.5248	81.5846

## Sheet: Abaxial green channel
% Polarization	Ler WT healthy	Ler WT TVCV		cer5 healthy	cer5 TVCV		gl1 healthy	gl1 TVCV
	44.3702	47.2557		39.0829	39.736		61.9471	34.2824			Mean	SE	Upper bound	Lower bound	Upper CI	Lower CI
	49.646	36.8109		35.4093	50.6317		60.5295	43.6912		Ler WT/healthy	41.1448	1.72632	0.446926	0.374012	3.54781	3.74362
	28.7854	35.5764		36.1639	37.322		45.6519	49.3034		Ler WT/TVCV	41.3243	1.46488	0.443728	0.380985	3.04845	3.22577
	48.3757	43.9727		33.9406	50.9514		52.8008	39.1104
	36.6529	47.5212		47.1191	42.3804		60.1083	41.2879		cer5/healthy	34.686	2.0766	0.389567	0.299089	4.2707	4.77707
	52.842	39.8779		31.7342	43.5904		41.7105	35.1446		cer5/TVCV	42.1921	1.54746	0.454137	0.388617	3.2216	3.33036
	48.8342	45.7557		43.8972	42.1225		75.491	34.2992
	47.6768	44.625		47.1275	54.3412		60.0587	45.4147		gl1/healthy	50.5119	3.06028	0.570187	0.43885	6.50679	6.62699
	49.791	45.8907		46.9551	37.6112		64.419	50.9155		gl1/TVCV	50.9581	2.18744	0.555699	0.463392	4.61182	4.61889
	42.0409	46.5446		39.3538	28.5283		55.6825	52.0104
	52.491	40.7851		37.2763	32.2057		58.5504	60.695
	35.4398	42.2171		39.3538	44.4839		54.6181	65.6809
	44.8943	34.0665		14.6105	41.2985		31.8288	56.9642
	33.3333	41.4862		31.3054	52.0867		29.0204	63.5859
	25.2918	23.0388		22.6017	39.163		37.5647	56.1921
	39.9771	47.2145		25.2682	45.5863		67.3312	54.5869
	37.0321	48.5168		36.7117	44.7959		22.5818	53.5012
	38.1483	30.1274		21.7762	39.2821		44.5541	65.7168
	39.5888	48.8487		29.3469	35.5322		30.5394	53.9384
	37.7058	35.8709					52.9442	52.9442
	31.1238	41.8074					52.8183	60.8545
