# Supplementary material for: The effects of surface structure mutations in Arabidopsis thaliana on the polarization of reflections from virus-infected leaves
Source: PLoS One. 2017 Mar 27;12(3):e0174014. doi: 10.1371/journal.pone.0174014 (PMC5367784; doi:10.1371/journal.pone.0174014)
Supplement: S3 File — (XLSX) [file pone.0174014.s003.xlsx]

## Sheet: Adaxial blue channel
% Polarization	Ler WT healthy	Ler WT CMV		cer5 healthy	cer5 CMV		gl1 healthy	gl1 CMV
	85.7702	76.7544		70.2129	82.6551		92.05	79.6612			Mean	SE	Upper bound	Lower bound	Upper CI	Lower CI
	82.5818	77.0832		79.0272	80.2037		77.9698	85.0011		Ler WT/healthy	82.9268	1.20637	0.85434	0.80897	2.50725	2.02982
	86.9802	82.3163		68.2986	75.433		84.3793	81.9867		Ler WT/CMV	79.2976	1.87993	0.838581	0.760146	4.56051	3.28302
	85.0332	96.9703		87.0787	71.4099		97.5479	81.8212
	83.0686	60.4639		88.7778	75.198		98.6145	84.2939		cer5/healthy	77.4824	1.72308	0.814624	0.743591	3.98003	3.12331
	85.7626	77.4617		68.6122	78.3398		82.6619	84.8768		cer5/CMV	72.6555	2.6674	0.781874	0.680091	5.53198	4.64641
	82.5055	83.0777		77.1733	77.2122		89.0448	72.3453
	86.2387	65.6748		89.3088	87.1054		69.16	82.6673		gl1/healthy	84.7863	1.93928	0.899461	0.814724	5.15986	3.31385
	82.3194	88.6213		67.4662	69.4568		81.5274	77.2717		gl1/CMV	77.388	2.23186	0.819146	0.735327	4.52664	3.85525
	80.1961	85.1553		86.8101	59.2508		96.1837	70.164
	79.8825	78.175		63.7034	76.4164		93.756	81.883
	88.2734	67.8828		74.3015	31.6373		71.1147	81.5015
	89.4179	74.3267		66.2005	48.9799		85.3574	81.3504
	77.7348	78.2101		82.4826	66.7247		84.0642	73.9086
	78.146	84.1627		81.1566	70.6394		85.3101	75.3506
	88.3024	90.6744		88.159	81.4893		77.5189	82.5589
	83.7201	68.674		84.8394	79.9603		72.2148	77.1298
	84.0963	63.8476		77.0619	72.2568		83.5203	86.331
	62.0241	84.3038		75.5413	64.9241		84.9615	63.8033
	82.4247	81.8875		76.421	88.5283		88.7678	43.8529
	76.054	85.4994		71.1803	78.1781
	82.24	85.1621		85.7595	78.3513
	89.3339	88.7404		72.5216	76.7254
	88.1361	78.0163

## Sheet: Adaxial green channel
% Polarization	Ler WT healthy	Ler WT CMV		cer5 healthy	cer5 CMV		gl1 healthy	gl1 CMV
	63.9109	45.7504		46.6285	53.5492		66.6545	51.7922			Mean	SE	Upper bound	Lower bound	Upper CI	Lower CI
	62.575	50.7332		45.0958	49.4034		50.312	55.5444		Ler WT/healthy	58.4286	1.22784	0.614365	0.562984	3.00784	2.13025
	57.2709	56.5843		36.8772	51.3519		49.7574	55.8343		Ler WT/CMV	56.4665	2.25977	0.611632	0.520956	4.69673	4.37088
	57.1077	71.3657		58.6213	45.0668		73.1121	54.2916
	59.337	37.5044		56.1456	49.5499		70.5425	53.1228		cer5/healthy	52.9757	2.23947	0.57511	0.485171	4.53522	4.45862
	62.9488	49.7841		40.3357	48.7465		52.7535	55.211		cer5/CMV	50.2386	2.28098	0.54846	0.45526	4.60735	4.71262
	63.7118	53.2074		42.5467	50.8103		62.929	46.038
	57.5326	41.3199		55.23	55.7		36.5385	54.033		gl1/healthy	58.9537	2.19344	0.631082	0.550002	4.15452	3.95353
	54.1764	55.3452		34.0276	39.6292		52.7977	40.6729		gl1/CMV	52.9389	2.02832	0.567228	0.491736	3.78384	3.76531
	51.7418	53.4745		58.9532	39.5026		65.2049	43.035
	51.7967	44.8997		35.433	49.4041		65.9281	56.965
	60.3426	46.1654		54.1169	21.6754		47.4769	63.669
	68.9548	59.3683		47.0542	31.8151		64.8569	63.183
	52.4834	58.8479		62.5429	47.3281		63.9597	52.1614
	52.5246	68.2811		58.23	51.6381		61.5167	53.051
	60.2502	70.518		72.0981	62.6337		53.7163	66.1067
	60.7172	49.1737		67.8683	60.4944		46.5904	57.1756
	62.1149	44.0726		60.1968	54.8844		63.022	64.6723
	42.4155	68.2383		58.8197	43.2441		62.9534	40.1068
	62.7825	63.3822		57.9507	72.105		68.4512	32.1126
	54.818	68.4627		53.2074	59.115
	58.1415	70.1534		66.5522	61.6098
	66.2036	72.0966		49.91	56.231
	67.8935	57.3754

## Sheet: Abaxial blue channel
% Polarization	Ler WT healthy	Ler WT CMV		cer5 healthy	cer5 CMV		gl1 healthy	gl1 CMV
	60.0565	57.8431		58.1941	62.0203		56.9947	65.3101			Mean	SE	Upper bound	Lower bound	Upper CI	Lower CI
	52.7451	64.1283		39.0837	55.2018		69.4194	54.9195		Ler WT/healthy	60.3334	1.50558	0.634975	0.574948	3.16411	2.83864
	61.0353	50.1274		55.1637	51.9478		51.3352	55.7885		Ler WT/CMV	64.8105	1.76406	0.689491	0.617362	4.13853	3.07431
	62.1485	76.35		60.5768	60.0168		45.6229	63.7049
	57.219	57.6577		58.6915	61.6327		47.7546	50.988		cer5/healthy	53.6983	1.57051	0.565132	0.498158	2.81487	3.88251
	70.0404	57.6425		49.1073	58.8235		54.2901	67.396		cer5/CMV	58.0648	1.62803	0.619333	0.552364	3.86847	2.82837
	68.9296	61.5206		53.6545	61.0567		58.3856	58.6007
	64.3984	52.9129		58.8602	58.8754		61.323	66.2974		gl1/healthy	52.9284	2.23638	0.575103	0.485585	4.58196	4.3699
	56.7208	59.4354		55.034	59.6414		63.9246	69.9466		gl1/CMV	57.986	2.0354	0.62099	0.541028	4.11299	3.88322
	43.8598	65.6718		55.832	71.6762		46.0616	60.9003
	70.5379	75.8259		58.7808	44.3458		46.5637	62.3705
	60.8721	60.1801		45.5856	64.8569		79.4095	59.1867
	62.3423	77.9294		50.7607	47.4311		49.3919	54.9004
	51.4244	77.6577		52.4041	49.1684		32.636	53.2197
	56.1913	77.1542		61.223	52.5658		49.5743	44.9325
	66.1013	57.6562		45.2544	53.4882		49.5216	46.7048
	55.8846	55.3071		46.2852	58.0415		46.0166	62.7779
	62.0272	68.7716		75.7534	59.0364		50.8797	44.6845
	53.3783	65.2667		53.9017	57.2625		52.3163	52.0203
	68.2956	61.7304		48.9319	50.0931		50.8186	45.6535
	50.901	71.3504		51.384	78.9166		49.2554	77.4037
	60.1801	71.577		52.4269	63.1662
	72.3789	66.9459		48.1712	56.2249
	62.2843	72.7947		39.5987	67.9332

## Sheet: Abaxial green channel
% Polarization	Ler WT healthy	Ler WT CMV		cer5 healthy	cer5 CMV		gl1 healthy	gl1 CMV
	37.731	34.6578		39.0974	38.5039		36.6102	43.4424			Mean	SE	Upper bound	Lower bound	Upper CI	Lower CI
	34.7921	43.3158		21.4405	34.3191		48.7663	35.0065		Ler WT/healthy	40.6951	1.26254	0.432688	0.382217	2.57374	2.47335
	38.6725	30.248		33.0228	31.0872		33.2189	35.1247		Ler WT/CMV	44.2327	1.72141	0.479451	0.409773	3.7124	3.2554
	40.6264	50.6813		37.2847	39.1485		27.9156	39.6536
	39.4995	39.9062		38.1895	41.1803		29.099	33.0198		cer5/healthy	33.9034	1.40124	0.362089	0.305036	2.30548	3.39978
	47.3693	36.5988		28.957	34.3343		35.6107	45.7923		cer5/CMV	38.3999	1.50988	0.416526	0.356365	3.25275	2.76336
	49.9794	37.2099		32.5063	39.7436		39.7055	36.6033
	42.7985	34.2199		39.0242	38.9967		40.737	42.9892		gl1/healthy	35.9585	1.78277	0.393779	0.323109	3.41946	3.64758
	36.9055	35.2255		32.7817	38.5031		43.9902	46.1295		gl1/CMV	38.9889	1.3622	0.416342	0.362408	2.64527	2.74817
	27.7607	43.2738		31.1948	47.8241		28.1109	38.0468
	47.705	49.6895		38.8205	24.6265		27.8714	42.1508
	39.3019	42.1424		22.6787	45.0477		57.5822	39.147
	42.9419	56.8734		32.9114	29.3225		35.2911	40.56
	34.5785	57.5944		32.6108	33.7797		21.8418	38.3574
	38.0247	57.0169		41.0109	36.5064		34.7158	31.1345
	47.3518	36.4721		29.9374	35.1003		35.436	32.2988
	37.4533	37.8408		29.2493	38.7999		32.1736	44.4457
	41.7823	50.4463		54.107	39.1501		37.0382	32.2446
	35.1667	46.7086		35.3788	39.321		37.9599	36.2539
	49.2348	43.357		31.2337	32.9519		37.5723	31.7533
	33.5637	50.3235		33.8598	60.6851		33.8811	54.6136
	40.6699	55.4986		34.7349	44.3214
	52.0775	48.0522		29.7459	39.9443
	43.1754	51.1002		23.6362	46.0662
