# Supplementary material for: The effects of surface structure mutations in Arabidopsis thaliana on the polarization of reflections from virus-infected leaves
Source: PLoS One. 2017 Mar 27;12(3):e0174014. doi: 10.1371/journal.pone.0174014 (PMC5367784; doi:10.1371/journal.pone.0174014)
Supplement: S4 File — (XLSX) [file pone.0174014.s004.xlsx]

## Sheet: Sheet1
Absorbance at 405nm	Ler WT healthy	cer5 healthy	Ler WT TVCV	cer5 TVCV		Ler WT healthy	cer6 healthy	Ler WT TVCV	cer6 TVCV		Ler WT healthy	cer8 healthy	Ler WT TVCV	cer8 TVCV		Ler WT healthy	gl1 healthy	Ler WT TVCV	gl1 TVCV			Mean	SE
	0.2155	0.2195	0.7565	0.7965		0.2155	0.2115	2.7	2.72		0.49	0.55	2.7	3		0.49	0.52	2.7	2.45		WT healthy	0.21	0.05
	0.2	0.21	0.605	0.624		0.49	0.49	2.87	3.03		0.55	0.61	2.87	2.33		0.55	0.59	2.87	1.73		cer5 healthy	0.22	0.05
	0.2	0.23	0.6775	0.8935		0.55	0.57	3.07	3.08		0.2155	0.174	3.07	2.98		0.2155	0.2325	3.07	2.02		WT TVCV	0.81	0.04
			0.9825	0.616				2.69	0.54				2.69	2.93				2.69	1.74		cer5 TVCV	0.75	0.03
			0.932	0.838				1.33	3.01				1.33	3				1.33	1.51
			0.7525	0.7885				3	2.42				3	2.24				3	2.63		WT healthy	0.42	0.1
			0.819	0.6925				0.62	2.96				0.62	0.707				0.62	2		cer6 healthy	0.42	0.11
			0.557	0.775				0.7565	0.9455				0.7635	0.1995				0.7565	0.547		WT TVCV	1.49	0.27
			0.93	0.55				0.605	0.9155				0.5525	0.6525				0.605	0.567		cer6 TVCV	1.79	0.29
			0.91	1				0.6775	1.016				0.5465	0.5355				0.6775	0.834
			0.86	0.77				0.9825	0.8655				0.791	0.8335				0.9825	0.6265		WT healthy	0.42	0.1
			0.75	0.68				0.932	0.8655				0.777	0.4545				0.932	0.683		cer8 healthy	0.45	0.11
			0.99	0.81				0.7525	0.8905				0.61	0.56				0.7525	0.8325		WT TVCV	1.44	0.28
			0.52	0.79				0.819					0.799	0.705				0.819	0.953		cer8 TVCV	1.51	0.3
			0.98	0.64				0.557					0.5055					0.557	0.833
			0.79	0.82																	WT healthy	0.42	0.1
																					gl1 healthy	0.45	0.11
																					WT TVCV	1.49	0.27
																					gl1 TVCV	1.33	0.19
