# Supplementary material for: The effects of surface structure mutations in Arabidopsis thaliana on the polarization of reflections from virus-infected leaves
Source: PLoS One. 2017 Mar 27;12(3):e0174014. doi: 10.1371/journal.pone.0174014 (PMC5367784; doi:10.1371/journal.pone.0174014)
Supplement: S5 File — (XLSX) [file pone.0174014.s005.xlsx]

## Sheet: Sheet1
Absorbance at 405nm	Ler WT CMV	cer5 CMV	cer6 CMV	cer8 CMV	gl1 CMV		Ler WT healthy	cer5 healthy	cer6 healthy	cer8 healthy	gl1 healthy			Average	SE
	0.52	0.68	0.44	0.39	0.41		0.15	0.17	0.18	0.14	0.19		WT CMV	0.6	0.02
	0.52	0.69	0.48	0.54	0.46		0.15	0.16	0.14	0.15	0.24		cer5 CMV	0.65	0.03
	0.58	0.74	0.6	0.55	0.53		0.3135	0.3525	0.3645	0.356	0.335		cer6 CMV	0.6	0.03
	0.68	0.76	0.61	0.59	0.65								cer8 CMV	0.57	0.03
	0.68	0.77	0.7	0.61	0.66								gl1 CMV	0.58	0.03
	0.69	0.78	0.73	0.71	0.7
	0.71	0.79	0.77	0.78	0.77								WT healthy	0.2	0.03
	0.512	0.596	0.607	0.564	0.62								cer5 healthy	0.23	0.03
	0.637	0.434	0.519	0.542	0.528								cer6 healthy	0.23	0.03
	0.605	0.65	0.56	0.509	0.483								cer8 healthy	0.22	0.03
	0.58	0.6	0.618	0.598	0.556								gl1 healthy	0.26	0.02
	0.479	0.6	0.605	0.612	0.571
	0.574	0.4		0.483	0.492
	0.631	0.587		0.53
	0.629
